# Supplementary material for: Drug trends among non-institutionalized Canadians and the impact of data collection changes in the Canadian Health Measures Survey 2007 to 2015
Source: PLoS One. 2019 Apr 12;14(4):e0214718. doi: 10.1371/journal.pone.0214718 (PMC6461261; doi:10.1371/journal.pone.0214718)
Supplement: S1 Table — (XLSX) [file pone.0214718.s001.xlsx]

## Sheet: Sheet1
Legend	Minimal age in years among samples eligible for regression analysis	Maximal age in years among samples eligible for regression analysis	CHMS cycles	Relative changes (cycle 1 or first cycle = 1)	95% CIs of changes: upper limits	95% CIs of changes: lower limits	Survey weight	Rate of change (%)	Proportions lower than limits of detection	Weighted mean	ATC C	CVD
Drug: cardiovascular			1	1	1	1	wgt_full	NA	NA	0.192009		0.570772
Drug: cardiovascular			2	1.09154	1.39773	0.785354	wgt_full	NA	NA	0.19642		0.57471
Drug: cardiovascular			3	1.55828	1.94365	1.17292	wgt_full	NA	NA	0.272897		0.588144
Drug: cardiovascular			4	1.32717	1.6782	0.97615	wgt_full	NA	NA	0.232136		0.573131
Drug: diabetes			1	1	1	1	wgt_full	NA	NA	0.0344555
Drug: diabetes			2	1.35589	1.791	0.920767	wgt_full	NA	NA	0.0464864
Drug: diabetes			3	1.38742	1.82235	0.952484	wgt_full	NA	NA	0.0448268
Drug: diabetes			4	1.22612	1.66002	0.792221	wgt_full	NA	NA	0.040716
Drug: thyroid			1	1	1	1	wgt_full	NA	NA	0.0577062
Drug: thyroid			2	0.744615	0.978155	0.511076	wgt_full	NA	NA	0.0423442
Drug: thyroid			3	0.921983	1.37491	0.469054	wgt_full	NA	NA	0.0496785
Drug: thyroid			4	1.05139	1.37981	0.722977	wgt_full	NA	NA	0.0558528
Condition: cardiovascular disease			1	1	1	1	wgt_full	NA	NA	0.570772	0.192009
Condition: cardiovascular disease			2	1.06027	1.25679	0.863745	wgt_full	NA	NA	0.57471	0.19642
Condition: cardiovascular disease			3	1.12327	1.34373	0.902812	wgt_full	NA	NA	0.588144	0.272897
Condition: cardiovascular disease			4	1.10791	1.30859	0.907224	wgt_full	NA	NA	0.573131	0.232136
Condition: diabetes			1	1	1	1	wgt_full	NA	NA	0.0397486	0.0344555
Condition: diabetes			2	1.27901	1.71027	0.847744	wgt_full	NA	NA	0.0504571	0.0464864
Condition: diabetes			3	1.32172	1.71724	0.926198	wgt_full	NA	NA	0.0511337	0.0448268
Condition: diabetes			4	1.38918	1.84774	0.93061	wgt_full	NA	NA	0.0527419	0.040716
Condition: thyroid condition			1	1	1	1	wgt_full	NA	NA	0.0670877	0.0577062
Condition: thyroid condition			2	0.779094	1.03458	0.52361	wgt_full	NA	NA	0.0506595	0.0423442
Condition: thyroid condition			3	0.986091	1.42391	0.548269	wgt_full	NA	NA	0.061018	0.0496785
Condition: thyroid condition			4	1.06944	1.37064	0.76825	wgt_full	NA	NA	0.0653925	0.0558528
