# Supplementary material for: Drug trends among non-institutionalized Canadians and the impact of data collection changes in the Canadian Health Measures Survey 2007 to 2015
Source: PLoS One. 2019 Apr 12;14(4):e0214718. doi: 10.1371/journal.pone.0214718 (PMC6461261; doi:10.1371/journal.pone.0214718)
Supplement: S2 Table — (XLSX) [file pone.0214718.s002.xlsx]

## Sheet: Sheet1
	CHMS cycles	Relative changes (cycle 1 or first cycle = 1)	95% CIs of changes: upper limits	95% CIs of changes: lower limits	Weighted mean
ATC prescription: A	1	1	1	1	0.120921
ATC prescription: A	2	1.20591	1.55974	0.852071	0.142548
ATC prescription: A	3	1.19982	1.55503	0.844609	0.136615
ATC prescription: A	4	1.3604	1.76832	0.952487	0.154141
ATC prescription: B	1	1	1	1	0.0278882
ATC prescription: B	2	1.29518	1.73943	0.850919	0.0349179
ATC prescription: B	3	1.74036	2.3473	1.13341	0.0452934
ATC prescription: B	4	1.56463	2.10197	1.02728	0.0407614
ATC prescription: C	1	1	1	1	0.179622
ATC prescription: C	2	1.10205	1.42249	0.781617	0.185409
ATC prescription: C	3	1.20603	1.54646	0.865602	0.197679
ATC prescription: C	4	1.18261	1.52503	0.840185	0.192242
ATC prescription: D	1	1	1	1	0.0387195
ATC prescription: D	2	0.923196	1.16934	0.677055	0.0353253
ATC prescription: D	3	0.835778	1.18403	0.487523	0.0295204
ATC prescription: D	4	1.25411	1.70069	0.807522	0.0438478
ATC prescription: G	1	1	1	1	0.10877
ATC prescription: G	2	0.852303	1.06247	0.642138	0.0871441
ATC prescription: G	3	0.986399	1.30183	0.670973	0.100577
ATC prescription: G	4	0.882217	1.22013	0.544306	0.0876337
ATC prescription: H	1	1	1	1	0.067233
ATC prescription: H	2	0.716025	0.925967	0.506082	0.0468443
ATC prescription: H	3	0.913481	1.33606	0.490902	0.056785
ATC prescription: H	4	1.00754	1.30194	0.713144	0.062125
ATC prescription: J	1	1	1	1	0.0548481
ATC prescription: J	2	1.00788	1.4006	0.615166	0.0515897
ATC prescription: J	3	0.896684	1.28151	0.511855	0.0459689
ATC prescription: J	4	0.972667	1.37927	0.566067	0.0494255
ATC prescription: L	1	1	1	1	0.00917276
ATC prescription: L	2	0.977494	1.80548	0.149503	0.00844868
ATC prescription: L	3	1.12102	1.97922	0.262819	0.00949419
ATC prescription: L	4	1.57518	2.7147	0.435662	0.013999
ATC prescription: M	1	1	1	1	0.0880477
ATC prescription: M	2	0.986317	1.28271	0.689922	0.086843
ATC prescription: M	3	0.972184	1.27378	0.670586	0.0855985
ATC prescription: M	4	0.829453	1.10734	0.551564	0.0730314
ATC prescription: N	1	1	1	1	0.176948
ATC prescription: N	2	1.02531	1.31727	0.733355	0.181427
ATC prescription: N	3	1.08813	1.40374	0.772524	0.192543
ATC prescription: N	4	1.06974	1.37146	0.768008	0.189288
ATC prescription: P	1	1	1	1	0.0058862
ATC prescription: P	2	1.3409	2.65383	0.0279805	0.00789284
ATC prescription: P	3	1.36592	2.90804	-0.176204	0.00804006
ATC prescription: P	4	0.927466	1.81231	0.0426271	0.00545925
ATC prescription: R	1	1	1	1	0.0817736
ATC prescription: R	2	0.990579	1.25515	0.726009	0.0810032
ATC prescription: R	3	0.879029	1.18329	0.574771	0.0718814
ATC prescription: R	4	1.22814	1.5537	0.902573	0.100429
ATC prescription: S	1	1	1	1	0.0130363
ATC prescription: S	2	1.33466	2.0092	0.660126	0.0173991
ATC prescription: S	3	1.40395	2.06386	0.74405	0.0183024
ATC prescription: S	4	1.42269	2.11483	0.730538	0.0185466
