# Supplementary material for: Drug trends among non-institutionalized Canadians and the impact of data collection changes in the Canadian Health Measures Survey 2007 to 2015
Source: PLoS One. 2019 Apr 12;14(4):e0214718. doi: 10.1371/journal.pone.0214718 (PMC6461261; doi:10.1371/journal.pone.0214718)
Supplement: S3 Table — (XLSX) [file pone.0214718.s003.xlsx]

## Sheet: Sheet1
	CHMS cycles	Relative changes (cycle 1 or first cycle = 1)	95% CIs of changes: upper limits	95% CIs of changes: lower limits	Weighted mean
ATC drug: A	1	1	1	1	0.481332
ATC drug: A	2	1.08359	1.28337	0.88381	0.488011
ATC drug: A	3	1.01522	1.20081	0.82964	0.449989
ATC drug: A	4	0.913347	1.07794	0.748751	0.398739
ATC drug: B	1	1	1	1	0.0541648
ATC drug: B	2	1.88515	2.42305	1.34726	0.0970925
ATC drug: B	3	2.76819	3.63913	1.89726	0.13638
ATC drug: B	4	2.49859	3.19653	1.80066	0.121508
ATC drug: C	1	1	1	1	0.192009
ATC drug: C	2	1.09154	1.39773	0.785354	0.19642
ATC drug: C	3	1.55828	1.94365	1.17292	0.272897
ATC drug: C	4	1.32717	1.6782	0.97615	0.232136
ATC drug: D	1	1	1	1	0.0535996
ATC drug: D	2	0.81192	1.02423	0.599611	0.0421681
ATC drug: D	3	0.927493	1.17324	0.681748	0.0452241
ATC drug: D	4	1.12945	1.49668	0.762222	0.0539497
ATC drug: G	1	1	1	1	0.110818
ATC drug: G	2	0.845734	1.05255	0.638917	0.0881068
ATC drug: G	3	0.981674	1.29037	0.672982	0.101961
ATC drug: G	4	0.867867	1.19824	0.537492	0.0879131
ATC drug: H	1	1	1	1	0.067233
ATC drug: H	2	0.754247	0.978556	0.529939	0.0492321
ATC drug: H	3	0.921318	1.3443	0.498339	0.0572647
ATC drug: H	4	1.00838	1.3031	0.713672	0.0621754
ATC drug: J	1	1	1	1	0.0555245
ATC drug: J	2	1.01105	1.40587	0.616226	0.0523959
ATC drug: J	3	0.897239	1.27857	0.515912	0.0468447
ATC drug: J	4	0.968395	1.37079	0.566002	0.0498087
ATC drug: L	1	1	1	1	0.00917276
ATC drug: L	2	0.977494	1.80548	0.149503	0.00844868
ATC drug: L	3	1.13061	1.99207	0.269151	0.00957543
ATC drug: L	4	1.57518	2.7147	0.435662	0.013999
ATC drug: M	1	1	1	1	0.385016
ATC drug: M	2	1.01696	1.24573	0.788192	0.368899
ATC drug: M	3	0.967465	1.20105	0.733883	0.346253
ATC drug: M	4	0.929143	1.1298	0.72849	0.327858
ATC drug: N	1	1	1	1	0.512701
ATC drug: N	2	1.04068	1.24486	0.836507	0.508199
ATC drug: N	3	0.936268	1.1318	0.74074	0.44455
ATC drug: N	4	0.866035	1.03299	0.699084	0.402506
ATC drug: P	1	1	1	1	0.00514868
ATC drug: P	2	1.36867	2.67286	0.0644853	0.00664003
ATC drug: P	3	1.34804	2.83655	-0.140476	0.00683214
ATC drug: P	4	0.932726	1.80125	0.0642052	0.00557747
ATC drug: R	1	1	1	1	0.177701
ATC drug: R	2	1.02379	1.27161	0.775977	0.177808
ATC drug: R	3	0.867577	1.1084	0.626753	0.142266
ATC drug: R	4	1.00206	1.25491	0.749205	0.163243
ATC drug: S	1	1	1	1	0.0211431
ATC drug: S	2	1.22574	1.80087	0.650614	0.0241358
ATC drug: S	3	1.38875	2.12441	0.653095	0.0268631
ATC drug: S	4	1.13509	1.65664	0.613551	0.0228397
ATC drug: V	1	1	1	1	0.00806619
ATC drug: V	2	0.95863	1.91549	0.00177426	0.00718081
