# Supplementary material for: Drug trends among non-institutionalized Canadians and the impact of data collection changes in the Canadian Health Measures Survey 2007 to 2015
Source: PLoS One. 2019 Apr 12;14(4):e0214718. doi: 10.1371/journal.pone.0214718 (PMC6461261; doi:10.1371/journal.pone.0214718)
Supplement: S4 Table — (XLSX) [file pone.0214718.s004.xlsx]

## Sheet: Sheet1
	CHMS cycles	Relative changes (cycle 1 or first cycle = 1)	95% CIs of changes: upper limits	95% CIs of changes: lower limits	Weighted mean
ATC prescription numbers: A	1	1	1	1	0.181198
ATC prescription numbers: A	2	1.19946	1.54449	0.854434	0.219119
ATC prescription numbers: A	3	1.28105	1.66823	0.893871	0.217426
ATC prescription numbers: A	4	1.30309	1.71839	0.887795	0.224149
ATC prescription numbers: B	1	1	1	1	0.0324317
ATC prescription numbers: B	2	1.2775	1.70278	0.852218	0.0399552
ATC prescription numbers: B	3	1.75142	2.37969	1.12314	0.0528838
ATC prescription numbers: B	4	1.5744	2.11348	1.03533	0.0473121
ATC prescription numbers: C	1	1	1	1	0.357945
ATC prescription numbers: C	2	1.15536	1.49572	0.814988	0.388095
ATC prescription numbers: C	3	1.13943	1.48209	0.796763	0.373127
ATC prescription numbers: C	4	1.0743	1.39763	0.750965	0.35019
ATC prescription numbers: D	1	1	1	1	0.0467805
ATC prescription numbers: D	2	0.895356	1.15319	0.637519	0.0457596
ATC prescription numbers: D	3	0.912201	1.34849	0.475916	0.0389874
ATC prescription numbers: D	4	1.24267	1.69092	0.794412	0.0525281
ATC prescription numbers: G	1	1	1	1	0.121947
ATC prescription numbers: G	2	0.865159	1.07512	0.655199	0.0993422
ATC prescription numbers: G	3	1.00364	1.31582	0.691458	0.114831
ATC prescription numbers: G	4	0.878998	1.21744	0.540559	0.0984073
ATC prescription numbers: H	1	1	1	1	0.0697565
ATC prescription numbers: H	2	0.706752	0.907973	0.505531	0.0479919
ATC prescription numbers: H	3	0.915369	1.34551	0.485226	0.059191
ATC prescription numbers: H	4	1.04924	1.38069	0.717789	0.0672822
ATC prescription numbers: J	1	1	1	1	0.0627396
ATC prescription numbers: J	2	0.95977	1.33409	0.585447	0.0552392
ATC prescription numbers: J	3	0.851648	1.20142	0.501878	0.0494485
ATC prescription numbers: J	4	0.951243	1.38023	0.522258	0.0541937
ATC prescription numbers: L	1	1	1	1	0.0114192
ATC prescription numbers: L	2	1.10424	2.23894	-0.0304497	0.0118816
ATC prescription numbers: L	3	1.13347	2.09056	0.176371	0.0119506
ATC prescription numbers: L	4	1.47659	2.6665	0.286684	0.0161845
ATC prescription numbers: M	1	1	1	1	0.114243
ATC prescription numbers: M	2	0.954539	1.24161	0.66747	0.101269
ATC prescription numbers: M	3	0.969793	1.26564	0.673949	0.101158
ATC prescription numbers: M	4	0.783252	1.04977	0.516735	0.081934
ATC prescription numbers: N	1	1	1	1	0.306213
ATC prescription numbers: N	2	1.02818	1.33805	0.718313	0.328046
ATC prescription numbers: N	3	1.1845	1.53969	0.82931	0.329921
ATC prescription numbers: N	4	1.11088	1.43612	0.785645	0.314676
ATC prescription numbers: P	1	1	1	1	0.00503717
ATC prescription numbers: P	2	1.3409	2.65383	0.0279805	0.00636442
ATC prescription numbers: P	3	1.36592	2.90804	-0.176204	0.00677649
ATC prescription numbers: P	4	0.935885	1.8248	0.0469744	0.00549767
ATC prescription numbers: R	1	1	1	1	0.135114
ATC prescription numbers: R	2	1.05521	1.34768	0.762744	0.136669
ATC prescription numbers: R	3	0.913312	1.19486	0.631768	0.113123
ATC prescription numbers: R	4	1.24838	1.55178	0.944977	0.155046
ATC prescription numbers: S	1	1	1	1	0.0178626
ATC prescription numbers: S	2	1.55376	2.43272	0.67481	0.0257919
ATC prescription numbers: S	3	1.31044	1.97596	0.644918	0.021383
ATC prescription numbers: S	4	1.39613	2.13201	0.660247	0.0236322
ATC prescription numbers: V	1	1	1	1	0.00111015
ATC prescription numbers: V	2	1.09087	2.60126	-0.419522	0.00114112
ATC prescription numbers: V	3	1.55758	3.5791	-0.463941	0.00159653
ATC prescription numbers: V	4	0.129866	0.41214	-0.152408	0.000130591
