# Supplementary material for: Drug trends among non-institutionalized Canadians and the impact of data collection changes in the Canadian Health Measures Survey 2007 to 2015
Source: PLoS One. 2019 Apr 12;14(4):e0214718. doi: 10.1371/journal.pone.0214718 (PMC6461261; doi:10.1371/journal.pone.0214718)
Supplement: S5 Table — (XLSX) [file pone.0214718.s005.xlsx]

## Sheet: Sheet1
	CHMS cycles	Relative changes (cycle 1 or first cycle = 1)	95% CIs of changes: upper limits	95% CIs of changes: lower limits	Weighted mean
ATC drug numbers: A	1	1	1	1	0.950337
ATC drug numbers: A	2	1.03727	1.25506	0.819484	0.935242
ATC drug numbers: A	3	0.999735	1.19619	0.803279	0.882893
ATC drug numbers: A	4	0.78656	0.945909	0.627211	0.687691
ATC drug numbers: B	1	1	1	1	0.0626214
ATC drug numbers: B	2	1.84961	2.34217	1.35706	0.10865
ATC drug numbers: B	3	2.81992	3.7072	1.93264	0.159681
ATC drug numbers: B	4	2.55102	3.24657	1.85547	0.142048
ATC drug numbers: C	1	1	1	1	0.376965
ATC drug numbers: C	2	1.14969	1.47832	0.821068	0.406837
ATC drug numbers: C	3	1.37887	1.74616	1.01157	0.479004
ATC drug numbers: C	4	1.19293	1.52253	0.863332	0.41088
ATC drug numbers: D	1	1	1	1	0.0674016
ATC drug numbers: D	2	0.768016	0.990636	0.545397	0.0546338
ATC drug numbers: D	3	1.04513	1.43287	0.657382	0.0643932
ATC drug numbers: D	4	1.09265	1.47013	0.715176	0.0658765
ATC drug numbers: G	1	1	1	1	0.124424
ATC drug numbers: G	2	0.861137	1.06959	0.652679	0.100892
ATC drug numbers: G	3	0.996349	1.30542	0.687275	0.116293
ATC drug numbers: G	4	0.863914	1.1953	0.532523	0.0987633
ATC drug numbers: H	1	1	1	1	0.0697565
ATC drug numbers: H	2	0.743573	0.958207	0.528939	0.0503797
ATC drug numbers: H	3	0.923809	1.35428	0.493337	0.0597273
ATC drug numbers: H	4	1.05005	1.38179	0.7183	0.0673326
ATC drug numbers: J	1	1	1	1	0.0635427
ATC drug numbers: J	2	0.961141	1.33613	0.586157	0.0560454
ATC drug numbers: J	3	0.850888	1.19725	0.504529	0.0503243
ATC drug numbers: J	4	0.94573	1.36918	0.522283	0.054577
ATC drug numbers: L	1	1	1	1	0.0114192
ATC drug numbers: L	2	1.10424	2.23894	-0.0304497	0.0118816
ATC drug numbers: L	3	1.14117	2.10099	0.181356	0.0120318
ATC drug numbers: L	4	1.48545	2.68685	0.284058	0.0162761
ATC drug numbers: M	1	1	1	1	0.456863
ATC drug numbers: M	2	1.03781	1.27493	0.800677	0.445188
ATC drug numbers: M	3	0.973541	1.20238	0.744699	0.411774
ATC drug numbers: M	4	0.916471	1.11895	0.713996	0.382114
ATC drug numbers: N	1	1	1	1	0.780478
ATC drug numbers: N	2	1.02398	1.23787	0.810092	0.786013
ATC drug numbers: N	3	0.969808	1.18954	0.750073	0.700444
ATC drug numbers: N	4	0.889963	1.07935	0.700572	0.635228
ATC drug numbers: P	1	1	1	1	0.00514868
ATC drug numbers: P	2	1.36867	2.67286	0.0644853	0.00664003
ATC drug numbers: P	3	1.34804	2.83655	-0.140476	0.00683214
ATC drug numbers: P	4	0.940962	1.81245	0.0694789	0.00561588
ATC drug numbers: R	1	1	1	1	0.261725
ATC drug numbers: R	2	0.995925	1.25528	0.736574	0.252632
ATC drug numbers: R	3	0.886543	1.15275	0.620339	0.213069
ATC drug numbers: R	4	1.02442	1.28961	0.759225	0.245451
ATC drug numbers: S	1	1	1	1	0.0270254
ATC drug numbers: S	2	1.33037	2.02254	0.638209	0.0335699
ATC drug numbers: S	3	1.45651	2.36357	0.549452	0.0360811
ATC drug numbers: S	4	1.18098	1.74822	0.613746	0.0300009
ATC drug numbers: V	1	1	1	1	0.00816176
ATC drug numbers: V	2	1.01051	1.99302	0.028	0.00766042
ATC drug numbers: V	3	0.348981	0.854132	-0.15617	0.0025923
ATC drug numbers: V	4	0.0179201	0.0564783	-0.0206381	0.000130591
